# Supplementary material for: Genome-wide association study of gastric cancer- and duodenal ulcer-derived Helicobacter pylori strains reveals discriminatory genetic variations and novel oncoprotein candidates
Source: Microb Genom. 2021 Nov 30;7(11):000680. doi: 10.1099/mgen.0.000680 (PMC8743543; doi:10.1099/mgen.0.000680)
Supplement: Supplementary material 2 [file mgen-7-0680-s002.xlsx]

## Sheet: Sheet1
S1 Table. Detailed information of the global 614 strains
Isolate	Geographic source	FineSTRUCTURE population	Isolation source	Number of contigs	Largest contig	Total genome length	GC (%)	N50	N75	L50	L75
Nic20_A	Nicaragua	hspEuropeS	Thorell et al. 2017	37	270823	1601554	39.08	109971	60385	4	9
Nic09_A	Nicaragua	hspEuropeS	Thorell et al. 2017	54	133184	1632217	38.97	54886	33131	10	19
Nic31_A	Nicaragua	hspEuropeS	Thorell et al. 2017	54	170213	1594226	39.01	56940	34654	9	18
Nic14_C	Nicaragua	hspEuropeS	Thorell et al. 2017	68	124278	1643796	38.96	53712	26605	10	21
Nic01_A	Nicaragua	hspEuropeS	Thorell et al. 2017	43	176846	1635022	38.96	97236	45402	7	14
2006_480	Mexico	hspEuropeS	Thorell et al. 2017	124	102838	1644446	39.01	23875	13352	20	43
Nic17_A	Nicaragua	hspEuropeS	Thorell et al. 2017	62	154422	1687918	38.88	71512	32514	9	18
Nic04_A	Nicaragua	hspEuropeS	Thorell et al. 2017	44	267494	1679776	38.82	108809	62063	5	10
Nic23_A	Nicaragua	hspEuropeS	Thorell et al. 2017	41	202962	1663899	38.81	82136	51144	7	13
Nic05_A	Nicaragua	hspEuropeS	Thorell et al. 2017	46	164180	1652071	38.91	79794	52759	8	15
ms176	Mexico	hspEuropeS	Thorell et al. 2017	188	48689	1660301	38.93	16306	8356	31	67
2004_2	Mexico	hspEuropeS	Thorell et al. 2017	154	94575	1736246	38.89	20244	11161	25	54
2011_41	Mexico	hspEuropeS	Thorell et al. 2017	173	59891	1680368	39.03	17707	11116	30	59
ELS37	El Salvador	hspEuropeS	Thorell et al. 2017	1	1664587	1664587	38.89	1664587	1664587	1	1
2006_52	Mexico	hspEuropeS	Thorell et al. 2017	85	107715	1698419	38.87	34601	21199	16	32
2005_126	Mexico	hspEuropeS	Thorell et al. 2017	123	73060	1638770	38.99	24622	14511	21	42
ms1055	Mexico	hspEuropeS	Thorell et al. 2017	61	112340	1676403	38.94	47494	24336	12	25
ms203	Mexico	hspEuropeS	Thorell et al. 2017	84	98931	1733209	38.79	40944	19688	14	30
ms1080	Mexico	hspEuropeS	Thorell et al. 2017	86	94098	1660978	39.05	35786	20152	15	30
ms23	Mexico	hspEuropeS	Thorell et al. 2017	81	123390	1662750	38.89	36333	21142	14	30
ms931	Mexico	hspEuropeS	Thorell et al. 2017	83	132275	1666061	39.01	31259	20911	15	30
2003_103	Mexico	hspEuropeS	Thorell et al. 2017	138	66805	1709329	38.87	24303	13773	24	47
2006_407	Mexico	hspEuropeS	Thorell et al. 2017	87	126439	1745541	38.89	30751	19626	17	35
ms2_ve	Mexico	hspEuropeS	Thorell et al. 2017	17	1412251	1670879	38.93	1412251	1412251	1	1
2012_26	Mexico	hspEuropeS	Thorell et al. 2017	47	130726	1668333	38.94	56884	30716	10	21
ms15	Mexico	hspEuropeS	Thorell et al. 2017	82	112804	1691307	38.83	36389	18110	14	30
ms1078	Mexico	hspEuropeS	Thorell et al. 2017	77	97269	1648124	38.9	36778	22664	15	29
ms13	Mexico	hspEuropeS	Thorell et al. 2017	101	73281	1654125	38.94	33113	15772	17	36
2003_84	Mexico	hspEuropeS	Thorell et al. 2017	107	111330	1673809	38.95	31097	15758	16	35
2004_20	Mexico	hspEuropeS	Thorell et al. 2017	74	67259	1638896	38.91	36371	23323	17	30
2005_98	Mexico	hspEuropeS	Thorell et al. 2017	80	101439	1653050	38.97	39118	21058	14	28
2005_100	Mexico	hspEuropeS	Thorell et al. 2017	99	94765	1684395	38.9	24463	15133	19	40
2006_479	Mexico	hspEuropeS	Thorell et al. 2017	99	82502	1648215	39.02	31170	16928	19	36
ms965_ve	Mexico	hspEuropeS	Thorell et al. 2017	169	45931	1601242	39.03	17026	10028	32	62
2006_56	Mexico	hspEuropeS	Thorell et al. 2017	98	105298	1682847	38.87	28706	17328	19	37
3800	France	hspEuropeS	Thorell et al. 2017	37	215868	1599275	38.97	113286	82460	6	10
NQ4110	Colombia	hspEuropeS	Thorell et al. 2017	3	1185103	1602302	39.17	1185103	411544	1	2
Hp_A-26	USA	hspEuropeS	Thorell et al. 2017	9	895142	1624194	38.97	895142	132077	1	3
Hp_H-43	USA	hspEuropeS	Thorell et al. 2017	12	387667	1607665	39.12	233310	167298	3	5
2006_4	Mexico	hspEuropeS	Thorell et al. 2017	126	82776	1687424	39.12	31335	16717	17	37
GRA_247	France	hspEuropeS	Thorell et al. 2017	50	170776	1683429	38.88	70902	40740	8	15
3738	France	hspEuropeS	Thorell et al. 2017	55	126155	1593154	39.09	55149	34600	10	19
3697	France	hspEuropeS	Thorell et al. 2017	68	115222	1613657	39.02	53741	30667	10	20
HUP_B14	Spain	hspEuropeS	Thorell et al. 2017	1	1599280	1599280	39.06	1599280	1599280	1	1
B45	France	hspEuropeS	Thorell et al. 2017	63	214447	1602587	39.04	45905	26954	8	20
Nic15_A	Nicaragua	hspEuropeS	Thorell et al. 2017	31	279607	1638822	38.87	112091	72192	5	10
UMB_G1	Canada	hspEuropeS	Thorell et al. 2017	5	743596	1571801	39.24	379127	320551	2	3
PZ5086	Colombia	hspEuropeColombia	Thorell et al. 2017	216	35826	1550183	38.78	10915	7017	48	91
NQ4076	Colombia	hspEuropeColombia	Thorell et al. 2017	4	857096	1632709	38.98	857096	368072	1	2
NQ4099	Colombia	hspEuropeColombia	Thorell et al. 2017	6	467295	1650644	39.01	361606	230571	2	4
NQ4216	Colombia	hspEuropeColombia	Thorell et al. 2017	13	649645	1655890	38.94	334886	111718	2	4
PZ5080	Colombia	hspEuropeColombia	Thorell et al. 2017	230	40156	1609831	38.63	11578	6154	42	88
NQ4161	Colombia	hspEuropeColombia	Thorell et al. 2017	9	455846	1643218	39.01	386102	295896	2	4
24008	Colombia	hspEuropeColombia	Thorell et al. 2017	930	18819	1802599	39.58	2785	1407	186	414
22385	Colombia	hspEuropeColombia	Thorell et al. 2017	147	89202	1686001	38.9	18718	12390	23	50
NQ392	Colombia	hspEuropeColombia	Thorell et al. 2017	52	206825	1648213	38.91	70757	49114	6	14
PZ5026	Colombia	hspEuropeColombia	Thorell et al. 2017	206	44212	1616061	38.74	13356	7819	40	80
NQ4053	Colombia	hspEuropeColombia	Thorell et al. 2017	6	572672	1652030	38.89	299917	206018	2	4
NQ315	Colombia	hspEuropeColombia	Thorell et al. 2017	57	142862	1601938	39.02	52482	34407	9	18
NQ4200	Colombia	hspEuropeColombia	Thorell et al. 2017	14	487875	1646737	38.97	329791	175464	3	4
NQ4044	Colombia	hspEuropeColombia	Thorell et al. 2017	17	377411	1728524	38.7	150323	103939	4	8
22390	Colombia	hspEuropeColombia	Thorell et al. 2017	153	75041	1582144	39.17	19152	10033	25	53
26100	Colombia	hspEuropeColombia	Thorell et al. 2017	84	127318	1738588	38.88	41886	23985	13	26
SJM180	Peru	hspEuropeColombia	Thorell et al. 2017	1	1658051	1658051	38.9	1658051	1658051	1	1
PZ5056	Colombia	hspEuropeColombia	Thorell et al. 2017	279	65840	1596339	38.73	9159	4957	49	107
NQ1671	Colombia	hspEuropeColombia	Thorell et al. 2017	29	424440	1624505	39.08	125974	52482	4	11
NQ1701	Colombia	hspEuropeColombia	Thorell et al. 2017	78	106414	1639623	38.95	33958	24956	14	28
22019_ve	Colombia	hspEuropeColombia	Thorell et al. 2017	29	891779	1658553	39.05	891779	387066	1	2
22393	Colombia	hspEuropeColombia	Thorell et al. 2017	222	59516	1691098	38.88	12510	7544	42	85
22341_ve	Colombia	hspEuropeColombia	Thorell et al. 2017	12	871449	1664655	38.91	871449	775429	1	2
22378	Colombia	hspEuropeColombia	Thorell et al. 2017	180	50632	1720755	38.85	17338	9848	33	67
22339	Colombia	hspEuropeColombia	Thorell et al. 2017	136	63278	1690658	39.01	21967	13089	25	51
22025	Colombia	hspEuropeColombia	Thorell et al. 2017	57	136987	1691942	38.99	56913	31758	10	21
22362	Colombia	hspEuropeColombia	Thorell et al. 2017	138	94796	1662012	38.94	21206	12208	24	50
NQ4228	Colombia	hspEuropeColombia	Thorell et al. 2017	6	605313	1653281	38.96	588024	251707	2	3
22046_ve	Colombia	hspEuropeColombia	Thorell et al. 2017	29	699959	1640511	38.99	328914	259764	2	3
22346	Colombia	hspEuropeColombia	Thorell et al. 2017	93	93110	1661425	39.01	33887	17782	16	32
22367_ve	Colombia	hspEuropeColombia	Thorell et al. 2017	15	1008649	1617320	39.07	1008649	582605	1	2
22360	Colombia	hspEuropeColombia	Thorell et al. 2017	169	61228	1683228	38.82	20793	11498	27	55
22368	Colombia	hspEuropeColombia	Thorell et al. 2017	160	80927	1650586	38.99	19483	10103	27	55
26084	Colombia	hspEuropeColombia	Thorell et al. 2017	66	172583	1704403	38.97	46357	27205	13	25
26024	Colombia	hspEuropeColombia	Thorell et al. 2017	162	63223	1673023	38.98	20131	11579	27	53
22370	Colombia	hspEuropeColombia	Thorell et al. 2017	136	75139	1649838	39	21177	12087	22	47
22327	Colombia	hspEuropeColombia	Thorell et al. 2017	84	137132	1658176	39.07	43479	19565	12	27
22388	Colombia	hspEuropeColombia	Thorell et al. 2017	288	38956	1662413	39.03	10618	5706	49	101
22087_ve	Colombia	hspEuropeColombia	Thorell et al. 2017	12	875432	1647915	38.97	875432	641870	1	2
26093	Colombia	hspEuropeColombia	Thorell et al. 2017	87	81049	1716489	38.93	39946	23449	15	29
22312	Colombia	hspEuropeColombia	Thorell et al. 2017	160	58887	1635685	39.06	18867	10097	28	58
22023	Colombia	hspEuropeColombia	Thorell et al. 2017	99	83305	1672655	38.86	28183	18014	18	37
22021	Colombia	hspEuropeColombia	Thorell et al. 2017	139	60936	1638535	39.02	20094	10769	26	53
22315_ve	Colombia	hspEuropeColombia	Thorell et al. 2017	40	1219973	1619119	39.17	1219973	1219973	1	1
22351	Colombia	hspEuropeColombia	Thorell et al. 2017	325	51010	1729085	38.87	11535	5619	42	95
22013	Colombia	hspEuropeColombia	Thorell et al. 2017	118	79093	1619374	39.06	23655	13736	20	43
22311	Colombia	hspEuropeColombia	Thorell et al. 2017	130	72213	1648484	38.95	23798	13107	23	45
22347	Colombia	hspEuropeColombia	Thorell et al. 2017	185	56809	1729846	38.85	17699	9371	34	68
22402	Colombia	hspEuropeColombia	Thorell et al. 2017	57	180142	1726202	39.02	49137	33276	12	22
22335	Colombia	hspEuropeColombia	Thorell et al. 2017	223	49238	1613692	39.18	12733	6174	38	83
22322	Colombia	hspEuropeColombia	Thorell et al. 2017	111	80647	1699683	39.08	33576	16927	17	36
22337	Colombia	hspEuropeColombia	Thorell et al. 2017	97	132527	1714160	39.03	30193	17734	16	35
22020	Colombia	hspEuropeColombia	Thorell et al. 2017	177	62401	1582615	39.09	17356	9042	29	61
22095	Colombia	hspEuropeColombia	Thorell et al. 2017	235	50541	1697983	39.07	12112	6480	45	96
22389	Colombia	hspEuropeColombia	Thorell et al. 2017	130	58119	1626082	39.12	19872	12422	26	51
22331	Colombia	hspEuropeColombia	Thorell et al. 2017	171	61362	1607564	39.16	17181	8323	30	62
22093	Colombia	hspEuropeColombia	Thorell et al. 2017	208	62170	1619532	39.18	13746	8333	35	72
22384	Colombia	hspEuropeColombia	Thorell et al. 2017	625	12651	1597240	39.26	3486	2113	149	297
SA221A	South Africa	hspEuropeN	Thorell et al. 2017	51	250093	1623607	38.87	78354	47382	6	13
SA173A	South Africa	hspEuropeN	Thorell et al. 2017	74	138123	1646020	38.91	65417	38319	10	17
SA37A	South Africa	hspEuropeN	Thorell et al. 2017	42	214990	1599579	38.95	99065	67479	5	10
SA302A	South Africa	hspEuropeN	Thorell et al. 2017	56	140191	1561528	39.05	53338	35867	9	17
SA164A	South Africa	hspEuropeN	Thorell et al. 2017	34	249091	1615975	38.83	99951	53158	5	10
SA171A	South Africa	hspEuropeN	Thorell et al. 2017	31	225427	1612429	38.83	105889	61813	5	10
SA213A	South Africa	hspEuropeN	Thorell et al. 2017	68	251124	1620507	38.79	67455	40996	7	15
NCTC_11637	Australia	hspEuropeN	Thorell et al. 2017	151	62521	1596702	39	18219	11206	29	57
G27	Italy	hspEuropeN	Thorell et al. 2017	1	1652982	1652982	38.89	1652982	1652982	1	1
Hp_H-45	USA	hspEuropeN	Thorell et al. 2017	14	370118	1655397	38.95	177948	113897	3	6
3746	France	hspEuropeN	Thorell et al. 2017	56	135035	1636155	38.83	63067	34693	9	16
3843	France	hspEuropeN	Thorell et al. 2017	249	35674	1483866	39.34	9828	5457	47	97
Hp_P-16	USA	hspEuropeN	Thorell et al. 2017	5	510612	1549132	39.11	444411	267533	2	3
PHI_092	France	hspEuropeN	Thorell et al. 2017	58	176106	1662330	38.77	66253	37592	9	17
CHA_185	France	hspEuropeN	Thorell et al. 2017	60	100962	1631924	38.91	57161	30045	11	21
Hp_A-14	USA	hspEuropeN	Thorell et al. 2017	8	724350	1599343	39.06	237723	165054	2	4
SW23Ai	Wales	hspEuropeN	Thorell et al. 2017	60	133675	1685448	38.69	55072	27600	10	20
SSR12	Ireland	hspEuropeN	Thorell et al. 2017	72	216210	1636510	38.88	53188	33490	10	20
B38	France	hspEuropeN	Thorell et al. 2017	1	1576758	1576758	39.16	1576758	1576758	1	1
Hp_P-30	USA	hspEuropeN	Thorell et al. 2017	5	776156	1640856	38.84	375936	371039	2	3
Nic08_C2	Nicaragua	hspEuropeN	Thorell et al. 2017	55	111939	1574456	39.12	52590	32337	10	20
N6	France	hspEuropeN	Thorell et al. 2017	46	204766	1655152	38.74	68438	51773	8	15
3745	France	hspEuropeN	Thorell et al. 2017	127	48568	1534029	39.27	19812	11860	26	50
R018c	Canada	hspEuropeN	Thorell et al. 2017	13	434807	1646232	38.87	395781	97903	2	5
R037c	Canada	hspEuropeN	Thorell et al. 2017	9	442243	1614130	38.9	228310	168315	3	5
R046Wa	Canada	hspEuropeN	Thorell et al. 2017	7	555859	1585019	39.08	294930	203715	2	4
R038b	Canada	hspEuropeN	Thorell et al. 2017	14	347304	1632757	38.96	254658	113195	3	6
Hp_A-27	USA	hspEuropeN	Thorell et al. 2017	8	921408	1652101	38.84	921408	235079	1	3
Hp_H-11	USA	hspEuropeN	Thorell et al. 2017	10	553000	1663168	38.96	438792	136766	2	4
Hp_H-9	USA	hspEuropeN	Thorell et al. 2017	12	721665	1643101	38.87	209393	122120	2	4
Hp_A-9	USA	hspEuropeN	Thorell et al. 2017	18	389165	1720407	38.73	191357	105650	3	6
Hp_A-11	USA	hspEuropeN	Thorell et al. 2017	1	1668342	1668342	38.84	1668342	1668342	1	1
Lithuania75	Lithuania	hspEuropeN	Thorell et al. 2017	1	1624644	1624644	38.92	1624644	1624644	1	1
P12	Germany	hspEuropeN	Thorell et al. 2017	1	1673813	1673813	38.81	1673813	1673813	1	1
R055a	Canada	hspEuropeN	Thorell et al. 2017	15	504272	1630653	38.87	313674	74287	2	6
R036d	Canada	hspEuropeN	Thorell et al. 2017	8	590646	1640262	38.92	458440	271699	2	3
BON_254	France	hspEuropeN	Thorell et al. 2017	42	244102	1656828	38.82	66278	48359	7	14
SSR43	Ireland	hspEuropeN	Thorell et al. 2017	35	217815	1536063	39.15	107862	53560	6	11
Hp_H-27	USA	hspEuropeN	Thorell et al. 2017	5	798763	1612044	38.95	506193	506193	2	2
Hp_P-74	USA	hspEuropeN	Thorell et al. 2017	2	1036839	1622385	38.96	1036839	585546	1	2
Hp_P-15	USA	hspEuropeN	Thorell et al. 2017	4	812267	1652821	38.91	336668	318183	2	3
Hp_P-23	USA	hspEuropeN	Thorell et al. 2017	3	918264	1643525	38.81	918264	444835	1	2
26695_Tomb	UK	hspEuropeN	Thorell et al. 2017	1	1667867	1667867	38.87	1667867	1667867	1	1
SSR13	Ireland	hspEuropeN	Thorell et al. 2017	70	164817	1616872	38.97	46616	30372	10	22
SSR4	Ireland	hspEuropeN	Thorell et al. 2017	92	97741	1631533	38.9	34480	22816	15	29
SSR14	Ireland	hspEuropeN	Thorell et al. 2017	62	185998	1660120	38.86	73881	27557	7	17
HPKX_483_AG0C1	Sweden	hspEuropeN	Thorell et al. 2017	638	16787	1570573	38.94	3312	1911	142	298
R32b	Canada	hspEuropeN	Thorell et al. 2017	10	834715	1582461	38.94	834715	149218	1	3
Hp_H-28	USA	hspEuropeN	Thorell et al. 2017	15	501311	1624515	38.99	191022	133571	3	5
HPAG1	Sweden	hspEuropeN	Thorell et al. 2017	1	1596366	1596366	39.08	1596366	1596366	1	1
SSR23	Ireland	hspEuropeN	Thorell et al. 2017	74	119175	1641114	38.92	48462	31447	10	21
SW7A	Wales	hspEuropeN	Thorell et al. 2017	53	163777	1676694	38.8	66301	35614	8	16
SSR40	Ireland	hspEuropeN	Thorell et al. 2017	74	123810	1662508	38.82	55282	24571	11	21
SSR8	Ireland	hspEuropeN	Thorell et al. 2017	71	181712	1607799	39.05	48513	24794	10	21
B8	unknown	hspEuropeN	Thorell et al. 2017	1	1673997	1673997	38.79	1673997	1673997	1	1
SSR20	Ireland	hspEuropeN	Thorell et al. 2017	51	110272	1608147	39	73929	40929	9	16
SSR22	Ireland	hspEuropeN	Thorell et al. 2017	64	108206	1639820	38.91	52400	28269	12	23
SW21A	Wales	hspEuropeN	Thorell et al. 2017	56	218635	1619675	38.99	79702	61166	6	12
SSR17	Ireland	hspEuropeN	Thorell et al. 2017	55	143437	1579084	39.17	61254	29719	8	16
SSR5	Ireland	hspEuropeN	Thorell et al. 2017	55	121323	1613684	38.96	65064	31200	9	18
SSR33	Ireland	hspEuropeN	Thorell et al. 2017	75	105554	1677647	38.86	53242	24947	12	24
SSR3	Ireland	hspEuropeN	Thorell et al. 2017	67	110997	1666901	38.84	67742	26415	10	18
SSR2	Ireland	hspEuropeN	Thorell et al. 2017	59	110612	1579797	39.14	66723	31858	9	18
SSR7	Ireland	hspEuropeN	Thorell et al. 2017	56	138671	1651478	38.85	52528	39340	10	19
SSR9	Ireland	hspEuropeN	Thorell et al. 2017	76	171546	1696639	38.73	76473	33100	7	16
FD535	Malaysia	hpAsia2	Thorell et al. 2017	117	107168	1625362	39.09	30691	12988	16	38
NAB47	India	hpAsia2	Thorell et al. 2017	96	88680	1581919	39.14	30202	17161	17	34
UM054	Malaysia	hpAsia2	Thorell et al. 2017	66	169213	1588951	39.12	39593	27867	12	23
FD423	Malaysia	hpAsia2	Thorell et al. 2017	190	67901	1599675	39.15	14175	7931	34	71
FD430	Malaysia	hpAsia2	Thorell et al. 2017	161	97462	1620357	39.12	19720	10553	25	53
UM018	Malaysia	hpAsia2	Thorell et al. 2017	56	232566	1609272	39.06	64500	31030	7	15
FD703	Malaysia	hpAsia2	Thorell et al. 2017	126	107029	1622324	39.04	24914	11881	18	42
UM084	Malaysia	hpAsia2	Thorell et al. 2017	34	208887	1656826	39.05	99085	51294	6	12
UM067	Malaysia	hpAsia2	Thorell et al. 2017	43	186260	1680573	39.04	77308	33274	7	17
UM114	Malaysia	hpAsia2	Thorell et al. 2017	36	200355	1708937	38.92	90566	50195	6	13
Yangon190	Myanmar	hpAsia2	Thorell et al. 2017	41	346061	1631124	39.01	96512	60205	5	11
SA222A	South Africa	hpAsia2	Thorell et al. 2017	55	169032	1657314	38.92	84069	50492	7	14
Mandalay30	Myanmar	hpAsia2	Thorell et al. 2017	42	250321	1596115	39.07	66140	46230	6	13
Mandalay03	Myanmar	hpAsia2	Thorell et al. 2017	25	370984	1602198	39	160149	100842	4	7
Myanmar51	Myanmar	hpAsia2	Thorell et al. 2017	39	236713	1631055	38.94	94698	51060	5	11
Yangon233	Myanmar	hpAsia2	Thorell et al. 2017	37	301541	1593237	39.02	110601	61500	5	9
Yangon142	Myanmar	hpAsia2	Thorell et al. 2017	38	206759	1626418	38.9	75208	52148	7	14
Myanmar66	Myanmar	hpAsia2	Thorell et al. 2017	22	289143	1553368	39.12	213477	60405	3	7
Yangon179	Myanmar	hpAsia2	Thorell et al. 2017	30	338413	1608215	38.96	210602	59037	3	7
NAK7	India	hpAsia2	Thorell et al. 2017	47	141024	1580055	39.05	67706	48293	8	14
SNT49	India	hpAsia2	Thorell et al. 2017	1	1607577	1607577	39	1607577	1607577	1	1
Myanmar52	Myanmar	hpAsia2	Thorell et al. 2017	28	332006	1620427	38.89	218551	57476	3	9
India7	India	hpAsia2	Thorell et al. 2017	1	1675918	1675918	38.9	1675918	1675918	1	1
Yangon202	Myanmar	hpAsia2	Thorell et al. 2017	30	353967	1607124	38.94	104240	55949	5	11
NP04	Nepal	hpAsia2	Thorell et al. 2017	44	195893	1607839	38.92	69217	48778	7	14
NP05	Nepal	hpAsia2	Thorell et al. 2017	43	225413	1646193	38.87	75008	50456	7	14
NP05_105	Nepal	hpAsia2	Thorell et al. 2017	39	300778	1589603	38.98	96201	39552	5	12
NP05_107	Nepal	hpAsia2	Thorell et al. 2017	41	507128	1584524	39.01	82535	41823	4	11
NP05_278	Nepal	hpAsia2	Thorell et al. 2017	36	206147	1580561	39.08	69914	46643	6	13
NP05_250	Nepal	hpAsia2	Thorell et al. 2017	33	303648	1575831	39.03	115569	59372	4	10
NP05_121	Nepal	hpAsia2	Thorell et al. 2017	31	361965	1575737	39	126384	53679	4	10
NP05_112	Nepal	hpAsia2	Thorell et al. 2017	30	505209	1569663	39.07	129366	55034	4	9
NP05_272	Nepal	hpAsia2	Thorell et al. 2017	42	278000	1632250	38.89	100536	42018	5	13
3754	France	hpAsia2	Thorell et al. 2017	61	122682	1602701	39	54462	29612	10	19
SA172C	South Africa	hpAfrica2	Thorell et al. 2017	37	245425	1653847	38.44	124930	54771	5	10
SA36C	South Africa	hpAfrica2	Thorell et al. 2017	48	223942	1638882	38.47	90600	53047	6	12
SA303C	South Africa	hpAfrica2	Thorell et al. 2017	75	174634	1633421	38.61	59600	29796	7	16
SA166A	South Africa	hpAfrica2	Thorell et al. 2017	44	259371	1597945	38.6	75390	39165	6	13
SA40A	South Africa	hpAfrica2	Thorell et al. 2017	37	242522	1643895	38.46	123797	58334	5	10
SA160A	South Africa	hpAfrica2	Thorell et al. 2017	44	266296	1657284	38.5	81029	50306	5	12
SA253A	South Africa	hpAfrica2	Thorell et al. 2017	49	221973	1645975	38.46	72890	42051	7	15
SA144A	South Africa	hpAfrica2	Thorell et al. 2017	32	201284	1628281	38.56	147787	59983	5	9
SA34A	South Africa	hpAfrica2	Thorell et al. 2017	29	332504	1644336	38.46	135821	81633	4	8
SA194A	South Africa	hpAfrica2	Thorell et al. 2017	38	263727	1563312	38.7	93795	53957	5	10
SA169C	South Africa	hpAfrica2	Thorell et al. 2017	51	256671	1660308	38.4	107870	42667	6	12
SA175A	South Africa	hpAfrica2	Thorell et al. 2017	34	299854	1610948	38.54	243105	59494	3	7
SA29A	South Africa	hpAfrica2	Thorell et al. 2017	40	253774	1620419	38.6	115724	57243	5	10
SA155A	South Africa	hpAfrica2	Thorell et al. 2017	28	356902	1662990	38.4	144541	54228	4	8
SA233A	South Africa	hpAfrica2	Thorell et al. 2017	43	206299	1576924	38.69	84216	48831	6	12
SA47A	South Africa	hpAfrica2	Thorell et al. 2017	30	297588	1667565	38.43	269337	58257	3	7
SouthAfrica7	South Africa	hpAfrica2	Thorell et al. 2017	1	1653913	1653913	38.5	1653913	1653913	1	1
SouthAfrica50	South Africa	hpAfrica2	Thorell et al. 2017	2	1139125	1600214	38.62	1139125	461089	1	2
SouthAfrica20	South Africa	hpAfrica2	Thorell et al. 2017	1	1622903	1622903	38.57	1622903	1622903	1	1
Nic07_A	Nicaragua	hspAfrica1Nicaragua	Thorell et al. 2017	37	122612	1650700	39.06	69918	42907	9	16
Nic19_A	Nicaragua	hspAfrica1Nicaragua	Thorell et al. 2017	32	368834	1653912	39.04	128740	58952	4	9
Nic27_A	Nicaragua	hspAfrica1Nicaragua	Thorell et al. 2017	37	226262	1644340	39.04	84225	49858	6	12
Nic10_A	Nicaragua	hspAfrica1Nicaragua	Thorell et al. 2017	53	175225	1662645	39.03	79604	32523	7	16
Nic12_A	Nicaragua	hspAfrica1Nicaragua	Thorell et al. 2017	78	98085	1696688	38.96	51457	26893	12	24
Nic26_A	Nicaragua	hspAfrica1Nicaragua	Thorell et al. 2017	30	313947	1648891	39.08	156532	81237	4	9
Nic21_C	Nicaragua	hspAfrica1Nicaragua	Thorell et al. 2017	34	310458	1648378	39.1	110422	71317	5	9
Nic24_A	Nicaragua	hspAfrica1Nicaragua	Thorell et al. 2017	42	228958	1646116	39.05	82696	51277	6	13
Nic28_A	Nicaragua	hspAfrica1Nicaragua	Thorell et al. 2017	29	229280	1648102	39.06	107835	68642	5	10
Nic11_A	Nicaragua	hspAfrica1Nicaragua	Thorell et al. 2017	40	172948	1651432	39.04	80206	48607	7	13
Nic14_A	Nicaragua	hspAfrica1Nicaragua	Thorell et al. 2017	40	364838	1669747	38.98	69948	53610	7	14
Nic16_A	Nicaragua	hspAfrica1Nicaragua	Thorell et al. 2017	34	223588	1653644	39.07	131180	84344	5	9
Nic18_A	Nicaragua	hspAfrica1Nicaragua	Thorell et al. 2017	39	300169	1659406	39.06	125192	58807	5	9
Nic29_A	Nicaragua	hspAfrica1Nicaragua	Thorell et al. 2017	35	246044	1644992	39.06	116003	81278	5	9
Nic06_A	Nicaragua	hspAfrica1Nicaragua	Thorell et al. 2017	40	237208	1673541	38.96	78913	47901	7	15
Nic25_A	Nicaragua	hspAfrica1Nicaragua	Thorell et al. 2017	42	236353	1671081	38.89	107491	49163	6	12
Nic30_A	Nicaragua	hspAfrica1Nicaragua	Thorell et al. 2017	31	231812	1667014	38.95	138911	63689	5	10
Nic13_A	Nicaragua	hspAfrica1Nicaragua	Thorell et al. 2017	61	184189	1666823	38.94	62724	33792	8	17
Nic03_A	Nicaragua	hspAfrica1Nicaragua	Thorell et al. 2017	29	300160	1622608	39.11	152273	84727	4	8
Nic32_A	Nicaragua	hspAfrica1Nicaragua	Thorell et al. 2017	43	231024	1615367	39.03	109193	49506	5	10
SA227A	Mpumalanga	hspAfrica1SAfrica	Thorell et al. 2017	52	207826	1658547	39.04	78276	47750	7	15
SA162A	Mpumalanga	hspAfrica1SAfrica	Thorell et al. 2017	64	229538	1665545	38.99	55631	35281	10	19
SA301A	Mpumalanga	hspAfrica1SAfrica	Thorell et al. 2017	46	174851	1655744	39.04	89669	46301	7	13
SA168A	Mpumalanga	hspAfrica1SAfrica	Thorell et al. 2017	65	143959	1640460	39.01	62303	29770	9	18
SA156A	Mpumalanga	hspAfrica1SAfrica	Thorell et al. 2017	45	273019	1698376	38.96	127736	61547	5	10
SA157A	Mpumalanga	hspAfrica1SAfrica	Thorell et al. 2017	63	132765	1667957	38.93	52650	39805	11	20
SA226A	Mpumalanga	hspAfrica1SAfrica	Thorell et al. 2017	54	160045	1704399	38.84	79770	43976	8	16
SA220A	Mpumalanga	hspAfrica1SAfrica	Thorell et al. 2017	71	199198	1663091	38.98	54173	28378	10	20
SA161A	Mpumalanga	hspAfrica1SAfrica	Thorell et al. 2017	39	241187	1651147	39.03	82372	56630	6	11
SA214A	Mpumalanga	hspAfrica1SAfrica	Thorell et al. 2017	47	179512	1628772	39.07	84514	52616	7	13
SA170C	Mpumalanga	hspAfrica1SAfrica	Thorell et al. 2017	43	228569	1609054	39.22	76598	50027	7	14
SA146A	Mpumalanga	hspAfrica1SAfrica	Thorell et al. 2017	41	164410	1672676	38.89	92546	49902	8	14
SA46C	Mpumalanga	hspAfrica1SAfrica	Thorell et al. 2017	46	321884	1607413	39.13	116513	47371	5	11
SA158A	Mpumalanga	hspAfrica1SAfrica	Thorell et al. 2017	32	227630	1613353	39.09	101718	54203	6	11
SA35A	Mpumalanga	hspAfrica1SAfrica	Thorell et al. 2017	50	157887	1656023	38.89	64702	47029	9	16
SA30A	Mpumalanga	hspAfrica1SAfrica	Thorell et al. 2017	55	249492	1667734	38.9	166837	46401	4	10
SA45A	Mpumalanga	hspAfrica1SAfrica	Thorell et al. 2017	50	177601	1636719	39.02	59743	41921	8	16
Hp_H-41	USA	hspAfrica1NAmerica	Thorell et al. 2017	11	553952	1660567	39.22	323544	135814	2	4
Nic20_C	Nicaragua	hspAfrica1NAmerica	Thorell et al. 2017	43	200676	1654727	39.1	85059	53706	6	13
Hp_H-3	USA	hspAfrica1NAmerica	Thorell et al. 2017	11	433673	1712042	38.93	232294	144118	3	5
Hp_P-28b	USA	hspAfrica1NAmerica	Thorell et al. 2017	12	612051	1625539	39.25	317531	151449	2	4
PZ5004	Colombia	hspAfrica1NAmerica	Thorell et al. 2017	248	42875	1582822	38.76	11183	5883	42	89
Hp_H-36	USA	hspAfrica1NAmerica	Thorell et al. 2017	16	346754	1675907	39.08	246561	141854	3	6
CCHI33	Canada	hspAfrica1NAmerica	Thorell et al. 2017	11	442735	1659327	39.19	246577	155162	3	5
Hp_H-4	USA	hspAfrica1NAmerica	Thorell et al. 2017	9	645770	1665093	39.13	424831	169324	2	4
Hp_A-8	USA	hspAfrica1NAmerica	Thorell et al. 2017	7	527387	1640628	39.22	439425	311192	2	3
Hp_H-21	USA	hspAfrica1NAmerica	Thorell et al. 2017	7	726652	1629534	39.21	380716	299982	2	3
Hp_A-17	USA	hspAfrica1NAmerica	Thorell et al. 2017	5	1024601	1640568	39.23	1024601	477312	1	2
Hp_H-10	USA	hspAfrica1NAmerica	Thorell et al. 2017	31	349448	1649561	39.24	143403	71230	4	9
Hp_P-13	USA	hspAfrica1NAmerica	Thorell et al. 2017	10	564927	1714414	39.03	425029	151392	2	4
Hp_A-16	USA	hspAfrica1NAmerica	Thorell et al. 2017	11	372566	1637800	39.19	254331	179851	3	5
Hp_H-30	USA	hspAfrica1NAmerica	Thorell et al. 2017	13	541757	1630837	39.39	223301	152240	3	5
Hp_H-23	USA	hspAfrica1NAmerica	Thorell et al. 2017	9	600108	1648064	39.14	398121	133753	2	4
Hp_H-42	USA	hspAfrica1NAmerica	Thorell et al. 2017	19	572249	1702292	39.11	169975	61344	3	7
Hp_P-26	USA	hspAfrica1NAmerica	Thorell et al. 2017	9	660982	1697203	38.98	472828	228456	2	3
Hp_H-18	USA	hspAfrica1NAmerica	Thorell et al. 2017	21	452803	1760691	38.99	151048	100085	4	7
Hp_H-19	USA	hspAfrica1NAmerica	Thorell et al. 2017	7	688934	1634366	39.31	565510	565510	2	2
Hp_A-20	USA	hspAfrica1NAmerica	Thorell et al. 2017	10	665358	1674600	39.21	387537	222968	2	3
Hp_H-24	USA	hspAfrica1NAmerica	Thorell et al. 2017	8	381485	1670182	39.17	343666	301213	3	4
Hp_H-29	USA	hspAfrica1NAmerica	Thorell et al. 2017	15	696846	1677197	39.12	182687	108433	2	5
Hp_P-11	USA	hspAfrica1NAmerica	Thorell et al. 2017	12	499077	1693878	39.08	241567	170911	3	5
Hp_P-1	USA	hspAfrica1NAmerica	Thorell et al. 2017	6	699065	1669637	39.09	333868	234425	2	3
Hp_H-34	USA	hspAfrica1NAmerica	Thorell et al. 2017	8	446552	1627237	39.23	411576	390825	2	3
Hp_P-2	USA	hspAfrica1NAmerica	Thorell et al. 2017	6	1132461	1693870	39.03	1132461	379454	1	2
Hp_A-5	USA	hspAfrica1NAmerica	Thorell et al. 2017	7	562187	1635925	39.23	559331	266952	2	3
Hp_H-44	USA	hspAfrica1NAmerica	Thorell et al. 2017	16	509908	1665840	39.12	171685	83805	3	7
J99	USA	hspAfrica1NAmerica	Thorell et al. 2017	1	1643831	1643831	39.19	1643831	1643831	1	1
Hp_H-5b	USA	hspAfrica1NAmerica	Thorell et al. 2017	11	438236	1708533	38.98	193204	130561	3	6
Hp_P-3	USA	hspAfrica1NAmerica	Thorell et al. 2017	11	564283	1656906	39.21	290960	140749	2	5
Hp_A-6	USA	hspAfrica1NAmerica	Thorell et al. 2017	12	399350	1653378	39.22	278613	119923	3	5
Hp_H-1	USA	hspAfrica1NAmerica	Thorell et al. 2017	54	130894	1682934	39.01	46139	28029	13	24
GAM231Ai	Gambia	hspAfrica1WAfrica	Thorell et al. 2017	93	118707	1623252	39.25	45181	19267	13	28
GAMchjs117Ai	Gambia	hspAfrica1WAfrica	Thorell et al. 2017	72	132123	1616871	39.27	55909	34203	10	19
GAM101Biv	Gambia	hspAfrica1WAfrica	Thorell et al. 2017	73	106364	1614383	39.29	62758	32392	10	19
GAMchjs124i	Gambia	hspAfrica1WAfrica	Thorell et al. 2017	73	174723	1615870	39.3	54034	30836	10	19
GAM71Ai	Gambia	hspAfrica1WAfrica	Thorell et al. 2017	119	73697	1603160	39.3	31748	17486	17	36
GAM239Bi	Gambia	hspAfrica1WAfrica	Thorell et al. 2017	89	120567	1633491	39.2	45148	22134	12	26
GAMchjs106B	Gambia	hspAfrica1WAfrica	Thorell et al. 2017	55	164102	1578002	39.45	53638	35933	10	18
GAMchjs114i	Gambia	hspAfrica1WAfrica	Thorell et al. 2017	73	134222	1615767	39.3	49745	32370	11	21
GAM260BSi	Gambia	hspAfrica1WAfrica	Thorell et al. 2017	85	116627	1577432	39.45	43137	23290	13	25
GAM264Ai	Gambia	hspAfrica1WAfrica	Thorell et al. 2017	87	96576	1606623	39.41	40222	23047	14	26
GAM201Ai	Gambia	hspAfrica1WAfrica	Thorell et al. 2017	74	136100	1614258	39.37	48166	28990	11	21
GAM244Ai	Gambia	hspAfrica1WAfrica	Thorell et al. 2017	89	104197	1595903	39.35	53786	23767	11	22
GAM96Ai	Gambia	hspAfrica1WAfrica	Thorell et al. 2017	106	103786	1659471	39.39	47236	20622	12	27
GAM83Bi	Gambia	hspAfrica1WAfrica	Thorell et al. 2017	78	120276	1610486	39.4	52484	24953	10	22
GAM260Bi	Gambia	hspAfrica1WAfrica	Thorell et al. 2017	84	114574	1670130	39.18	40885	25842	14	27
GAM120Ai	Gambia	hspAfrica1WAfrica	Thorell et al. 2017	72	152642	1687002	39.14	47680	33116	11	21
Gambia94_24	Gambia	hspAfrica1WAfrica	Thorell et al. 2017	1	1709911	1709911	39.13	1709911	1709911	1	1
GAM115Ai	Gambia	hspAfrica1WAfrica	Thorell et al. 2017	87	78722	1683950	39.13	39400	21704	17	31
GAM112Ai	Gambia	hspAfrica1WAfrica	Thorell et al. 2017	128	69347	1622598	39.3	21870	13468	23	46
GAM118Bi	Gambia	hspAfrica1WAfrica	Thorell et al. 2017	88	105671	1680889	39.1	53534	26171	11	21
GAM119Bi	Gambia	hspAfrica1WAfrica	Thorell et al. 2017	76	96945	1661353	39.2	42416	23217	12	26
HP116Bi	Gambia	hspAfrica1WAfrica	Thorell et al. 2017	67	118890	1650537	39.23	66177	30282	10	19
GAM260ASi	Gambia	hspAfrica1WAfrica	Thorell et al. 2017	83	97054	1632700	39.27	41158	20839	13	26
GAM121Aii	Gambia	hspAfrica1WAfrica	Thorell et al. 2017	78	105061	1661189	39.2	50442	31170	12	22
GAMchjs136i	Gambia	hspAfrica1WAfrica	Thorell et al. 2017	82	101950	1658848	39.25	47295	28524	13	24
GAM246Ai	Gambia	hspAfrica1WAfrica	Thorell et al. 2017	83	114702	1661965	39.19	39064	22078	15	29
GAM245Ai	Gambia	hspAfrica1WAfrica	Thorell et al. 2017	76	105523	1652856	39.16	47930	26479	11	23
GAM263BFi	Gambia	hspAfrica1WAfrica	Thorell et al. 2017	72	114954	1651754	39.17	49308	28357	11	23
GAM103Bi	Gambia	hspAfrica1WAfrica	Thorell et al. 2017	66	107728	1622680	39.27	52069	33200	11	21
GAM249T	Gambia	hspAfrica1WAfrica	Thorell et al. 2017	75	96596	1625514	39.26	40682	22197	12	25
GAM100Ai	Gambia	hspAfrica1WAfrica	Thorell et al. 2017	77	116525	1636536	39.29	52379	30197	12	22
GAM105Ai	Gambia	hspAfrica1WAfrica	Thorell et al. 2017	74	96985	1668822	39.22	47783	25303	12	23
GAM114Ai	Gambia	hspAfrica1WAfrica	Thorell et al. 2017	61	135934	1621759	39.35	50704	29500	11	21
GAM117Ai	Gambia	hspAfrica1WAfrica	Thorell et al. 2017	91	122234	1641573	39.22	42860	18796	13	28
GAM80Ai	Gambia	hspAfrica1WAfrica	Thorell et al. 2017	70	100172	1640688	39.2	48537	27934	13	23
GAM270ASi	Gambia	hspAfrica1WAfrica	Thorell et al. 2017	82	89766	1647255	39.21	43425	21725	15	30
GAM254Ai	Gambia	hspAfrica1WAfrica	Thorell et al. 2017	73	119383	1640941	39.26	47001	28553	11	22
GAM265BSii	Gambia	hspAfrica1WAfrica	Thorell et al. 2017	88	97351	1663742	39.26	39459	27095	15	28
CPY3281	Japan	hspEAsia	Thorell et al. 2017	8	394698	1606528	38.73	303049	164497	3	4
JP0040	Japan	hspEAsia	This study	31	319789	1592856	38.73	158538	51919	4	8
CPY1124	Japan	hspEAsia	Thorell et al. 2017	12	467829	1562917	38.94	375689	100091	2	5
JP0093	Japan	hspEAsia	This study	33	356124	1544705	38.94	159677	54541	3	9
JP0038	Japan	hspEAsia	This study	24	234505	1521109	39	164635	69084	4	7
OK313	Japan	hspEAsia	This study	1	1608985	1608985	38.72	1608985	1608985	1	1
JP0047	Japan	hspEAsia	This study	34	371779	1549423	38.93	84749	48404	4	10
JP0106	Japan	hspEAsia	This study	34	319653	1560660	38.9	126979	47233	4	10
JP0076	Japan	hspEAsia	This study	34	312824	1605495	38.68	98374	49304	5	11
JP0075	Japan	hspEAsia	This study	27	356745	1543702	38.89	96585	67006	4	9
JP0131	Japan	hspEAsia	This study	33	229900	1549137	38.91	125470	48626	5	11
JP0068	Japan	hspEAsia	This study	26	313529	1553670	38.92	103201	59623	4	9
JP0090	Japan	hspEAsia	This study	33	237008	1555400	38.94	125107	54656	5	11
JP0108	Japan	hspEAsia	This study	44	206459	1557037	38.9	78833	52448	6	12
JP0085	Japan	hspEAsia	This study	22	283411	1594758	38.75	132236	69520	4	8
JP0067	Japan	hspEAsia	This study	30	316938	1605062	38.74	106306	55761	4	10
JP0117	Japan	hspEAsia	This study	25	316561	1601237	38.73	154864	58184	4	9
JP0121	Japan	hspEAsia	This study	29	478906	1628546	38.6	174427	65821	3	8
JP0050	Japan	hspEAsia	This study	25	640658	1639134	38.57	117381	56716	3	8
35A	Japan	hspEAsia	Thorell et al. 2017	1	1566655	1566655	38.87	1566655	1566655	1	1
JP0104	Japan	hspEAsia	This study	26	421729	1611259	38.67	214116	66518	3	7
JP0125	Japan	hspEAsia	This study	27	369129	1642627	38.59	157035	59853	3	8
JP0115	Japan	hspEAsia	This study	33	365142	1586814	38.79	84041	53800	4	10
JP0128	Japan	hspEAsia	This study	27	704392	1615702	38.71	172829	69848	2	6
JP0132	Japan	hspEAsia	This study	33	236351	1643042	38.59	85834	58365	5	12
JP0110	Japan	hspEAsia	This study	29	248487	1576168	38.83	130134	53576	4	9
JP0074	Japan	hspEAsia	This study	105	230157	1599243	38.91	66070	33115	8	16
JP0122	Japan	hspEAsia	This study	33	476684	1614774	38.65	158024	53650	3	8
JP0079	Japan	hspEAsia	This study	32	297005	1581169	38.83	74757	52569	5	12
JP0065	Japan	hspEAsia	This study	25	472936	1583521	38.83	107691	68005	3	8
JP0063	Japan	hspEAsia	This study	34	392818	1612165	38.75	114767	59785	4	9
TN2GF4	unknown	hspEAsia	SAMN08381237	46	184736	1604771	38.74	78053	44253	7	14
JP0048	Japan	hspEAsia	This study	38	272247	1612871	38.66	75624	43375	5	12
JP0086	Japan	hspEAsia	This study	30	470992	1573574	38.86	164810	59658	3	7
JP0109	Japan	hspEAsia	This study	21	428395	1562471	38.81	220709	68734	3	6
DU1867A	Japan	hspEAsia	This study	1	1569540	1569540	38.86	1569540	1569540	1	1
JP0103	Japan	hspEAsia	This study	35	233087	1564210	38.86	91753	54610	6	11
JP0045	Japan	hspEAsia	This study	36	291513	1601274	38.73	75747	49315	5	12
98_10	Japan	hspEAsia	GCA_000172935.1	51	130898	1571772	38.76	57544	37731	10	18
CPY1313	Japan	hspEAsia	GCA_000275205.1	5	493753	1581437	38.79	334658	254503	2	4
JP0041	Japan	hspEAsia	This study	34	660597	1562736	38.82	76155	52209	3	9
JP0101	Japan	hspEAsia	This study	36	235489	1600191	38.69	76612	50619	6	13
DU1838C	Japan	hspEAsia	This study	1	1589604	1589604	38.81	1589604	1589604	1	1
F221	Japan	hspEAsia	This study	1	1566726	1566726	38.89	1566726	1566726	1	1
F232	Japan	hspEAsia	This study	1	1626268	1626268	38.61	1626268	1626268	1	1
F57	Japan	hspEAsia	GCA_000270065.1	1	1609006	1609006	38.73	1609006	1609006	1	1
OK303	Japan	hspEAsia	This study	1	1604496	1604496	38.71	1604496	1604496	1	1
JP0078	Japan	hspEAsia	This study	39	288949	1565046	38.89	108569	66018	5	9
OK188	Japan	hspEAsia	This study	1	1619751	1619751	38.61	1619751	1619751	1	1
JP0053	Japan	hspEAsia	This study	27	363059	1602000	38.68	107959	63309	4	9
HP76	Japan	hspEAsia	This study	2	1608175	1622197	38.7	1608175	1608175	1	1
JP0057	Japan	hspEAsia	This study	40	291924	1567663	38.79	125769	57167	4	10
JP0046	Japan	hspEAsia	This study	30	364846	1583236	38.79	149172	56815	4	9
JP0120	Japan	hspEAsia	This study	32	360244	1565022	38.84	69787	53769	5	11
JP0119	Japan	hspEAsia	This study	37	318230	1621329	38.64	75090	54128	6	12
Ok305	Japan	hspEAsia	This study	1	1642131	1642131	38.65	1642131	1642131	1	1
F234	Japan	hspEAsia	This study	1	1575798	1575798	38.84	1575798	1575798	1	1
JP0088	Japan	hspEAsia	This study	34	359802	1574801	38.8	159893	59360	4	8
JP0116	Japan	hspEAsia	This study	32	300185	1567639	38.84	126643	59389	4	9
JP0097	Japan	hspEAsia	This study	221	105772	1808749	38.56	26879	13881	19	40
CPY6311	Japan	hspEAsia	GCA_000274645.2	9	819155	1596646	38.75	819155	219328	1	3
JP0051	Japan	hspEAsia	This study	30	333043	1609762	38.69	160703	59419	4	8
JP0098	Japan	hspEAsia	This study	32	341872	1629007	38.6	95678	54007	4	10
JP0061	Japan	hspEAsia	This study	36	594074	1600553	38.7	74848	54275	4	10
DU1829A	Japan	hspEAsia	This study	1	1561412	1561412	38.9	1561412	1561412	1	1
CPY6081	Japan	hspEAsia	GCA_000274705.1	9	446256	1599100	38.7	223654	149692	3	5
F216	Japan	hspEAsia	This study	1	1565021	1565021	38.91	1565021	1565021	1	1
F219	Japan	hspEAsia	This study	1	1576210	1576210	38.88	1576210	1576210	1	1
JP0105	Japan	hspEAsia	This study	36	296122	1574841	38.81	83365	53509	5	11
F233	Japan	hspEAsia	This study	1	1587053	1587053	38.86	1587053	1587053	1	1
F225	Japan	hspEAsia	This study	1	1651239	1651239	38.5	1651239	1651239	1	1
F226	Japan	hspEAsia	This study	1	1580161	1580161	38.84	1580161	1580161	1	1
F235	Japan	hspEAsia	This study	1	1596318	1596318	38.82	1596318	1596318	1	1
F16	Japan	hspEAsia	This study	1	1575399	1575399	38.88	1575399	1575399	1	1
F30	Japan	hspEAsia	This study	1	1570564	1570564	38.83	1570564	1570564	1	1
DU1888A	Japan	hspEAsia	This study	1	1582749	1582749	38.78	1582749	1582749	1	1
JP0039	Japan	hspEAsia	This study	66	166536	1563458	38.9	63484	43582	9	16
JP0087	Japan	hspEAsia	This study	32	190687	1550052	38.95	96360	59604	7	12
JP0043	Japan	hspEAsia	This study	32	337225	1592691	38.68	110054	57015	4	10
JP0054	Japan	hspEAsia	This study	22	648352	1551774	38.89	216146	67657	2	7
JP0089	Japan	hspEAsia	This study	31	360854	1615954	38.62	84980	54180	5	11
OK136	Japan	hspEAsia	This study	1	1555715	1555715	38.97	1555715	1555715	1	1
JP0474	Japan	hspEAsia	This study	40	289188	1591009	38.77	79609	52398	6	12
OK828	Japan	hspEAsia	GCA_000600205.1	1	1600345	1600345	38.8	1600345	1600345	1	1
JP0521	Japan	hspEAsia	This study	47	345234	1590120	38.79	102789	39784	5	12
JP0492	Japan	hspEAsia	This study	42	345215	1592015	38.76	71246	37856	6	13
JP0524	Japan	hspEAsia	This study	40	329530	1586824	38.78	101624	47461	5	11
JP0525	Japan	hspEAsia	This study	46	231280	1601222	38.75	76931	43182	7	14
JP0276	Japan	hspEAsia	This study	42	289231	1590213	38.77	76981	42871	6	13
OK154	Japan	hspEAsia	GCA_000600145.1	1	1599700	1599700	38.8	1599700	1599700	1	1
OK307	Japan	hspEAsia	This study	1	1638407	1638407	38.6	1638407	1638407	1	1
OK312	Japan	hspEAsia	This study	1	1567222	1567222	38.92	1567222	1567222	1	1
OK134	Japan	hspEAsia	This study	1	1584672	1584672	38.87	1584672	1584672	1	1
OK306	Japan	hspEAsia	This study	1	1587201	1587201	38.89	1587201	1587201	1	1
OK99	Japan	hspEAsia	This study	1	1615292	1615292	38.76	1615292	1615292	1	1
OK113	Japan	hspEAsia	Thorell et al. 2017	1	1616617	1616617	38.73	1616617	1616617	1	1
OK318	Japan	hspEAsia	This study	1	1642818	1642818	38.64	1642818	1642818	1	1
OK168	Japan	hspEAsia	This study	1	1611258	1611258	38.78	1611258	1611258	1	1
OK301	Japan	hspEAsia	This study	2	1561408	1573576	38.88	1561408	1561408	1	1
OK308	Japan	hspEAsia	This study	1	1597265	1597265	38.8	1597265	1597265	1	1
OK103	Japan	hspEAsia	This study	2	1577453	1587411	38.81	1577453	1577453	1	1
OK212	Japan	hspEAsia	This study	1	1578827	1578827	38.85	1578827	1578827	1	1
OK195	Japan	hspEAsia	This study	1	1668097	1668097	38.57	1668097	1668097	1	1
OK316	Japan	hspEAsia	This study	3	1558538	1768253	38.58	1558538	1558538	1	1
OK302	Japan	hspEAsia	This study	1	1563266	1563266	38.93	1563266	1563266	1	1
OK130	Japan	hspEAsia	This study	1	1588534	1588534	38.83	1588534	1588534	1	1
OK310	Japan	hspEAsia	Thorell et al. 2017	1	1591278	1591278	38.78	1591278	1591278	1	1
JP0072	Japan	hspEAsia	This study	28	357576	1631043	38.56	196724	69133	4	7
JP0095	Japan	hspEAsia	This study	30	354725	1627209	38.57	101998	57807	4	9
JP0099	Japan	hspEAsia	This study	27	440164	1564095	38.78	360854	59467	2	8
JP0077	Japan	hspEAsia	This study	39	307223	1654247	38.51	84930	57579	6	12
JP0129	Japan	hspEAsia	This study	33	353817	1569007	38.79	114365	52959	4	9
JP0130	Japan	hspEAsia	This study	35	264740	1560991	38.84	122323	53052	5	10
CPY6271	Japan	hspEAsia	GCA_000274665.1	7	829786	1601750	38.76	829786	417093	1	2
JP0037	Japan	hspEAsia	This study	28	240238	1606503	38.75	113412	60049	5	11
JP0123	Japan	hspEAsia	This study	30	300666	1604059	38.72	165955	52814	4	10
JP0113	Japan	hspEAsia	This study	55	168172	1634413	38.72	92688	49371	6	13
83	East Asia	hspEAsia	Thorell et al. 2017	1	1617426	1617426	38.72	1617426	1617426	1	1
JP0112	Japan	hspEAsia	This study	24	365193	1605318	38.72	112643	69278	4	8
CPY6261	Japan	hspEAsia	Thorell et al. 2017	5	915972	1608996	38.77	915972	338870	1	2
JP0056	Japan	hspEAsia	This study	24	700006	1626684	38.63	108389	69466	3	7
JP0069	Japan	hspEAsia	This study	32	262328	1592103	38.79	106604	53140	5	10
JP0092	Japan	hspEAsia	This study	32	608719	1546719	38.91	76607	51867	3	10
JP0094	Japan	hspEAsia	This study	30	296837	1543571	38.91	99364	63302	5	10
52	South Korea	hspEAsia	Thorell et al. 2017	1	1568826	1568826	38.94	1568826	1568826	1	1
51	SouthKorea	hspEAsia	Thorell et al. 2017	1	1589954	1589954	38.77	1589954	1589954	1	1
JP0070	Japan	hspEAsia	Thorell et al. 2017	35	319815	1620206	38.66	142264	56185	4	9
JP0042	Japan	hspEAsia	Thorell et al. 2017	29	329107	1595406	38.82	163199	55442	3	9
JP0100	Japan	hspEAsia	Thorell et al. 2017	41	237572	1592402	38.77	99179	57206	6	11
HLJHP193	China	hspEAsia	Thorell et al. 2017	46	147714	1549942	38.92	66297	48313	8	15
F32	Japan	hspEAsia	Thorell et al. 2017	1	1578824	1578824	38.86	1578824	1578824	1	1
JP0126	Japan	hspEAsia	This study	34	313629	1579978	38.8	121522	51348	4	10
XZ274	China	hspEAsia	Thorell et al. 2017	1	1634138	1634138	38.67	1634138	1634138	1	1
JP0096	Japan	hspEAsia	This study	32	648902	1615926	38.71	206673	59243	2	7
JP0059	Japan	hspEAsia	This study	32	316020	1650942	38.55	107612	52592	5	11
OK314	Japan	hspEAsia	This study	1	1652988	1652988	38.58	1652988	1652988	1	1
Yangon244	Myanmar	hspEAsia	Thorell et al. 2017	42	327996	1573169	38.86	82801	53203	5	11
Yangon222	Myanmar	hspEAsia	Thorell et al. 2017	44	217512	1644079	38.57	75705	48106	6	13
GC26	Malaysia	hspEAsia	GCA_000296135.2	108	117384	1621494	38.73	26602	14092	18	39
C664	China	hspEAsia	GCA_002203985.1	30	342704	1631539	38.68	104370	64919	5	10
D33	China	hspEAsia	GCA_000709945.1	46	326871	1539021	38.9	67314	40805	6	13
HLJ039	China	hspEAsia	GCA_000521245.1	27	345435	1607851	38.72	176997	101631	4	6
S468A	Singapore	hspEAsia	GCA_001940185.1	27	309320	1610344	38.66	108899	66625	4	9
HLJHP253	China	hspEAsia	Thorell et al. 2017	20	436476	1587316	38.82	175320	106281	3	6
OK206	Japan	hspEAsia	This study	1	1606703	1606703	38.7	1606703	1606703	1	1
JP0058	Japan	hspEAsia	This study	29	307515	1618369	38.61	160739	57670	4	8
VN1027	Vietnam	hspEAsia	This study	29	669607	1596203	38.73	106485	69028	3	7
JP0049	Japan	hspEAsia	This study	46	226594	1612690	38.71	100232	69585	6	11
HLJHP256	China	hspEAsia	Thorell et al. 2017	36	320790	1560196	38.92	108700	48871	4	10
HLJHP271	China	hspEAsia	Thorell et al. 2017	41	287263	1571237	38.82	80111	40256	6	13
VN0899	Vietnam	hspEAsia	This study	27	323990	1586970	38.75	108006	56341	4	9
VN0926	Vietnam	hspEAsia	This study	26	407808	1580460	38.72	127332	69523	4	7
CPY1962	Japan	hspEAsia	Thorell et al. 2017	8	712963	1561561	38.87	393532	240160	2	3
JP0060	Japan	hspEAsia	This study	31	403732	1581015	38.83	99492	59388	4	9
JP0111	Japan	hspEAsia	This study	68	164131	1595643	38.82	72624	54341	8	14
Mandalay38	Myanmar	hspEAsia	Thorell et al. 2017	39	307830	1573079	38.81	107429	56813	5	10
FD577	Malaysia	hspEAsia	Thorell et al. 2017	115	99824	1592290	38.73	31325	14333	17	36
FD568	Malaysia	hspEAsia	Thorell et al. 2017	155	70613	1592946	38.74	18423	11143	27	55
UM023	Malaysia	hspEAsia	Thorell et al. 2017	33	136488	1622736	38.76	90187	41835	8	15
JP0052	Japan	hspEAsia	This study	21	612951	1551965	38.9	112695	68598	3	7
H9	Singapore	hspEAsia	GCA_001940015.1	29	343217	1573907	38.76	164729	58866	3	8
JP0118	Japan	hspEAsia	This study	32	232212	1553728	38.85	159201	52301	4	10
428	Singapore	hspEAsia	GCA_001939315.1	29	311367	1560870	38.79	108655	68542	5	9
JP0044	Japan	hspEAsia	This study	39	327463	1607192	38.68	69842	52116	5	11
241	Singapore	hspEAsia	GCA_001901635.1	26	331689	1544935	38.87	158747	67288	3	8
1177	Singapore	hspEAsia	GCA_001940175.1	27	274584	1584044	38.74	101751	65949	6	10
C333	China	hspEAsia	GCA_002204015.1	18	675261	1601359	38.56	206167	162886	2	4
UM032	Malaysia	hspEAsia	Thorell et al. 2017	1	1599441	1599441	38.82	1599441	1599441	1	1
UM038	Malaysia	hspEAsia	Thorell et al. 2017	44	209815	1762049	38.43	81893	39499	8	16
UM065	Malaysia	hspEAsia	Thorell et al. 2017	37	202405	1586424	38.9	68347	36422	8	16
UM066	Malaysia	hspEAsia	Thorell et al. 2017	34	290322	1694163	38.64	73583	44667	6	13
OK304	Japan	hspEAsia	This study	1	1692471	1692471	38.51	1692471	1692471	1	1
CPY1662	Japan	hspEAsia	This study	9	600002	1595824	38.76	300206	215499	2	4
178	Singapore	hspEAsia	GCA_001939585.1	26	296206	1593673	38.69	146016	78519	4	8
FD506	Malaysia	hspEAsia	Thorell et al. 2017	245	41230	1573056	38.78	11632	6117	46	92
H30	Singapore	hspEAsia	GCA_001940085.1	25	334346	1604097	38.71	96577	60811	5	10
S380A	Singapore	hspEAsia	GCA_001940025.1	30	351383	1586987	38.74	125094	62460	3	8
Yangon173	Myanmar	hspEAsia	Thorell et al. 2017	34	416484	1558660	38.86	108662	53196	4	9
UM034	Malaysia	hspEAsia	Thorell et al. 2017	59	141471	1606481	38.72	60687	36045	8	17
UM007	Malaysia	hspEAsia	Thorell et al. 2017	54	121654	1570026	38.82	60791	34564	9	18
UM111	Malaysia	hspEAsia	Thorell et al. 2017	38	207855	1663127	38.68	84518	37718	7	14
UM085	Malaysia	hspEAsia	Thorell et al. 2017	49	230505	1644577	38.73	55125	36207	11	20
UM077	Malaysia	hspEAsia	Thorell et al. 2017	50	198573	1618343	38.82	64322	37915	8	16
VN0647	Vietnam	hspEAsia	This study	33	350605	1657841	38.6	122063	62203	4	9
VN0511	Vietnam	hspEAsia	This study	40	363490	1647293	38.65	125534	56763	4	9
VN1276	Vietnam	hspEAsia	This study	24	361914	1617495	38.69	173584	56972	3	8
Manado_1	Indonesia	hspEAsia	Thorell et al. 2017	32	408900	1537897	38.86	142137	67758	3	7
Taiwan_47	Taiwan	hspEAsia	Thorell et al. 2017	50	152612	1574568	38.73	53175	39899	9	18
Yangon159	Myanmar	hspEAsia	Thorell et al. 2017	28	663043	1571793	38.88	167193	49334	2	8
PeCan4	Peru	Hybrid	Thorell et al. 2017	1	1629557	1629557	38.94	1629557	1629557	1	1
Cuz20	Peru	hspAmerind	Thorell et al. 2017	1	1635449	1635449	38.86	1635449	1635449	1	1
Shi112	Peru	hspAmerind	Thorell et al. 2017	1	1663456	1663456	38.77	1663456	1663456	1	1
Sat464	Peru	hspAmerind	Thorell et al. 2017	1	1560342	1560342	39.12	1560342	1560342	1	1
Shi470	Peru	hspAmerind	Thorell et al. 2017	1	1608548	1608548	38.91	1608548	1608548	1	1
Shi169	Peru	hspAmerind	Thorell et al. 2017	1	1616909	1616909	38.86	1616909	1616909	1	1
Shi417	Peru	hspAmerind	Thorell et al. 2017	1	1665719	1665719	38.77	1665719	1665719	1	1
Puno120	Peru	hspAmerind	Thorell et al. 2017	1	1624979	1624979	38.93	1624979	1624979	1	1
Puno135	Peru	hspAmerind	Thorell et al. 2017	1	1646139	1646139	38.82	1646139	1646139	1	1
Aklavik117	Canada	hspAmerind	Thorell et al. 2017	1	1614447	1614447	38.8	1614447	1614447	1	1
v225d	Venezuela	hspAmerind	Thorell et al. 2017	1	1588278	1588278	38.97	1588278	1588278	1	1
VN0244	Vietnam	hspEAsia	This study	35	464482	1617951	38.72	113696	66639	3	8
VN1272	Vietnam	hspEAsia	This study	30	395910	1604694	38.74	97521	56917	4	10
VN0403	Vietnam	hspEAsia	This study	33	232900	1562000	38.87	71996	56122	6	12
VN0495	Vietnam	hspEAsia	This study	32	436238	1604618	38.79	204270	57640	3	8
VN0410	Vietnam	hspEAsia	This study	28	233134	1601538	38.73	98300	59380	5	10
VN0645	Vietnam	hspEAsia	This study	26	240407	1578711	38.81	116358	61452	5	9
8A3	East Asia	hspEAsia	Thorell et al. 2017	44	339064	1547179	38.96	65184	35259	6	13
VN0212	Vietnam	hspEAsia	This study	30	257427	1619035	38.69	112765	59306	5	10
VN0274	Vietnam	hspEAsia	This study	45	336665	1587753	38.8	95585	52758	5	11
VN0472	Vietnam	hspEAsia	This study	32	319129	1601664	38.75	81285	52696	5	12
VN0431	Vietnam	hspEAsia	This study	29	423214	1568896	38.83	112208	59971	4	8
VN0271	Vietnam	hspEAsia	This study	26	676527	1627181	38.71	218027	80064	2	6
VN0283	Vietnam	hspEAsia	This study	30	244181	1606164	38.79	75788	55956	6	12
VN0443	Vietnam	hspEAsia	This study	53	293166	1601489	38.77	95708	43690	4	11
VN0682	Vietnam	hspEAsia	This study	29	235414	1611392	38.7	99964	54850	5	10
VN0464	Vietnam	hspEAsia	This study	28	276440	1569440	38.79	156112	70133	4	8
VN0664	Vietnam	hspEAsia	This study	29	237556	1629060	38.69	132192	64094	5	10
VN0448	Vietnam	hspEAsia	This study	30	335209	1602696	38.71	111013	63428	4	9
VN0401	Vietnam	hspEAsia	This study	29	293310	1642810	38.64	99777	56141	5	11
VN0363	Vietnam	hspEAsia	This study	28	541320	1583004	38.85	127455	67540	3	8
VN0227	Vietnam	hspEAsia	This study	35	339774	1591644	38.72	106637	46598	5	11
VN0264	Vietnam	hspEAsia	This study	30	404545	1632427	38.67	116936	54123	4	9
VN0559	Vietnam	hspEAsia	This study	45	385185	1662273	38.67	107553	54906	4	9
VN0434	Vietnam	hspEAsia	This study	30	419954	1598969	38.69	106826	55472	4	9
VN0481	Vietnam	hspEAsia	This study	29	692091	1595034	38.74	109427	55762	2	8
VN0405	Vietnam	hspEAsia	This study	30	414919	1617902	38.7	106832	54939	4	9
VN0420	Vietnam	hspEAsia	This study	40	233991	1632409	38.66	91903	48905	6	13
VN0802	Vietnam	hspEAsia	This study	31	360245	1572267	38.81	108526	52037	4	10
VN1240	Vietnam	hspEAsia	This study	34	321477	1585708	38.83	107951	56598	4	9
VN1270	Vietnam	hspEAsia	This study	28	235523	1607911	38.76	149795	70999	4	8
VN1260	Vietnam	hspEAsia	This study	26	297869	1621625	38.79	132076	68866	4	8
VN1248	Vietnam	hspEAsia	This study	31	283389	1559986	38.85	120597	52022	4	9
VN1279	Vietnam	hspEAsia	This study	33	327708	1604101	38.72	91755	57289	5	11
VN1246	Vietnam	hspEAsia	This study	30	404507	1593412	38.74	106338	65548	4	9
VN1281	Vietnam	hspEAsia	This study	31	236830	1579812	38.86	192259	54538	4	9
VN0220	Vietnam	hspEAsia	This study	36	217365	1607808	38.78	79791	55485	6	12
VN0324	Vietnam	hspEAsia	This study	16	846272	1577800	38.85	846272	94548	1	4
VN0390	Vietnam	hspEAsia	This study	30	432199	1577807	38.79	125252	53231	3	9
VN1237	Vietnam	hspEAsia	This study	33	342004	1596428	38.76	107992	49844	4	9
VN1264	Vietnam	hspEAsia	This study	34	236693	1624094	38.66	122045	62627	5	9
VN0452	Vietnam	hspEAsia	This study	35	333848	1566710	38.91	83870	54620	4	10
VN0759	Vietnam	hspEAsia	This study	40	319441	1592895	38.8	96390	48424	5	11
VN1269	Vietnam	hspEAsia	This study	32	365971	1593885	38.81	95962	43597	4	10
VN0484	Vietnam	hspEAsia	This study	62	233479	1608005	38.83	100528	60437	5	11
VN0272	Vietnam	hspEAsia	This study	21	241162	1575133	38.84	174341	95934	4	7
VN0411	Vietnam	hspEAsia	This study	24	325596	1568607	38.85	128908	96165	4	7
VN0235	Vietnam	hspEAsia	This study	26	430607	1569085	38.84	106224	55052	3	8
VN0382	Vietnam	hspEAsia	This study	26	429441	1567686	38.83	199769	77163	3	6
VN0438	Vietnam	hspEAsia	This study	28	328997	1573504	38.83	99312	54060	5	10
VN1205	Vietnam	hspEAsia	This study	33	234460	1564072	38.89	74942	52114	6	13
VN1217	Vietnam	hspEAsia	This study	29	240573	1571946	38.81	101721	58768	5	10
VN1266	Vietnam	hspEAsia	This study	16	657643	1608287	38.71	215200	105791	2	5
VN1262	Vietnam	hspEAsia	This study	57	377954	1690974	38.59	84481	51734	5	11
VN0361	Vietnam	hspEAsia	This study	41	310043	1640623	38.66	107738	53925	4	9
VN0219	Vietnam	hspEAsia	This study	36	434780	1719406	38.52	218556	59674	3	6
VN0229	Vietnam	hspEAsia	This study	37	526821	1664142	38.59	124420	60041	3	8
VN0338	Vietnam	hspEAsia	This study	37	234102	1645156	38.63	159095	59825	5	8
VN1261	Vietnam	hspEAsia	This study	25	236978	1649838	38.62	131910	74725	5	9
VN1163	Vietnam	hspEAsia	This study	31	303837	1632360	38.65	165099	55014	4	8
VN0418	Vietnam	hspEAsia	This study	27	431080	1670304	38.59	219625	86505	3	6
VN0681	Vietnam	hspEAsia	This study	34	432314	1666533	38.6	123424	107003	4	7
VN0223	Vietnam	hspEAsia	This study	30	450596	1584784	38.84	125203	52793	3	8
VN0638	Vietnam	hspEAsia	This study	31	300124	1574580	38.82	126412	53392	4	9
VN0240	Vietnam	hspEAsia	This study	31	369651	1587755	38.8	123550	66317	3	8
VN0453	Vietnam	hspEAsia	This study	44	236877	1600773	38.78	107379	67717	5	10
VN0280	Vietnam	hspEAsia	This study	34	255657	1591338	38.78	110180	48377	5	11
VN0352	Vietnam	hspEAsia	This study	21	370181	1585783	38.82	211682	68224	3	6
VN1258	Vietnam	hspEAsia	This study	22	675134	1591448	38.78	174454	68847	2	6
VN1180	Vietnam	hspEAsia	This study	30	658618	1621169	38.73	112643	52517	3	8
VN0211	Vietnam	hspEAsia	This study	26	435514	1632040	38.67	115014	56739	3	8
VN1222	Vietnam	hspEAsia	This study	30	329704	1601833	38.74	111742	63173	5	10
VN0224	Vietnam	hspEAsia	This study	25	265750	1580273	38.83	107307	66093	5	9
VN0406	Vietnam	hspEAsia	This study	25	414995	1575687	38.76	178760	60714	3	7
VN0754	Vietnam	hspEAsia	This study	27	318868	1606281	38.74	161308	55605	4	8
VN0614	Vietnam	hspEAsia	This study	30	219450	1629449	38.69	110254	77228	6	10
VN1263	Vietnam	hspEAsia	This study	29	234638	1620151	38.68	109661	69128	5	10
VN1280	Vietnam	hspEAsia	This study	22	237390	1584781	38.85	174716	69031	4	8
VN1274	Vietnam	hspEAsia	This study	23	356811	1588114	38.77	177676	107493	4	6
VN0246	Vietnam	hspEAsia	This study	32	448979	1597100	38.75	107361	52411	4	8
VN0232	Vietnam	hspEAsia	This study	44	235331	1627118	38.69	77650	48400	6	13
VN0268	Vietnam	hspEAsia	This study	28	310607	1612132	38.72	108296	79098	5	9
VN0355	Vietnam	hspEAsia	This study	24	655936	1607988	38.67	159554	88087	2	6
