# Supplementary material for: Genome-wide association study of gastric cancer- and duodenal ulcer-derived Helicobacter pylori strains reveals discriminatory genetic variations and novel oncoprotein candidates
Source: Microb Genom. 2021 Nov 30;7(11):000680. doi: 10.1099/mgen.0.000680 (PMC8743543; doi:10.1099/mgen.0.000680)
Supplement: Supplementary material 3 [file mgen-7-0680-s003.xlsx]

## Sheet: Sheet1
S2 Table. Detailed information of the hspEAsia GWAS dataset
No	Isolate	Host pathology	Isolation country	Isolate alias	Accession (new genome sequence)
1	F57	Gastric cancer	Japan
2	C333	Gastric cancer	China
3	C664	Gastric cancer	China
4	D33	Gastric cancer	China
5	HLJ039	Gastric cancer	China
6	XZ274	Gastric cancer	China
7	GC26	Gastric cancer	Malaysia
8	98_10	Gastric cancer	Japan
9	CPY6081	Gastric cancer	Japan
10	CPY6261	Gastric cancer	Japan
11	CPY6271	Gastric cancer	Japan
12	CPY6311	Gastric cancer	Japan
13	F221	Gastric cancer	Japan		PRJDB5843
14	F225	Gastric cancer	Japan		PRJDB5843
15	F226	Gastric cancer	Japan		PRJDB5843
16	F32	Gastric cancer	Japan
17	JP0037	Gastric cancer	Japan		PRJDB10720
18	JP0038	Gastric cancer	Japan		PRJDB10720
19	JP0039	Gastric cancer	Japan		PRJDB10720
20	JP0040	Gastric cancer	Japan		PRJDB10720
21	JP0041	Gastric cancer	Japan		PRJDB10720
22	JP0042	Gastric cancer	Japan		PRJDB10720
23	JP0043	Gastric cancer	Japan		PRJDB10720
24	JP0044	Gastric cancer	Japan		PRJDB10720
25	JP0045	Gastric cancer	Japan		PRJDB10720
26	JP0046	Gastric cancer	Japan		PRJDB10720
27	JP0047	Gastric cancer	Japan		PRJDB10720
28	JP0048	Gastric cancer	Japan		PRJDB10720
29	JP0049	Gastric cancer	Japan		PRJDB10720
30	JP0050	Gastric cancer	Japan		PRJDB10720
31	JP0051	Gastric cancer	Japan		PRJDB10720
32	JP0052	Gastric cancer	Japan		PRJDB10720
33	JP0053	Gastric cancer	Japan		PRJDB10720
34	JP0054	Gastric cancer	Japan		PRJDB10720
35	JP0056	Gastric cancer	Japan		PRJDB10720
36	JP0057	Gastric cancer	Japan		PRJDB10720
37	JP0058	Gastric cancer	Japan		PRJDB10720
38	JP0059	Gastric cancer	Japan		PRJDB10720
39	JP0060	Gastric cancer	Japan		PRJDB10720
40	JP0061	Gastric cancer	Japan		PRJDB10720
41	JP0063	Gastric cancer	Japan		PRJDB10720
42	JP0065	Gastric cancer	Japan		PRJDB10720
43	JP0067	Gastric cancer	Japan		PRJDB10720
44	JP0068	Gastric cancer	Japan		PRJDB10720
45	JP0069	Gastric cancer	Japan		PRJDB10720
46	JP0070	Gastric cancer	Japan		PRJDB10720
47	JP0072	Gastric cancer	Japan		PRJDB10720
48	JP0074	Gastric cancer	Japan		PRJDB10720
49	JP0075	Gastric cancer	Japan		PRJDB10720
50	JP0076	Gastric cancer	Japan		PRJDB10720
51	JP0077	Gastric cancer	Japan		PRJDB10720
52	JP0078	Gastric cancer	Japan		PRJDB10720
53	JP0079	Gastric cancer	Japan		PRJDB10720
54	OK206	Gastric cancer	Japan		PRJDB5843
55	OK212	Gastric cancer	Japan		PRJDB5843
56	OK301	Gastric cancer	Japan		PRJDB5843
57	OK302	Gastric cancer	Japan		PRJDB5843
58	OK303	Gastric cancer	Japan		PRJDB5843
59	OK304	Gastric cancer	Japan		PRJDB5843
60	OK306	Gastric cancer	Japan		PRJDB5843
61	OK307	Gastric cancer	Japan		PRJDB5843
62	OK308	Gastric cancer	Japan		PRJDB5843
63	OK310	Gastric cancer	Japan		PRJDB5843
64	OK312	Gastric cancer	Japan		PRJDB5843
65	OK313	Gastric cancer	Japan		PRJDB5843
66	OK314	Gastric cancer	Japan		PRJDB5843
67	OK316	Gastric cancer	Japan		PRJDB5843
68	OK318	Gastric cancer	Japan		PRJDB5843
69	Ok305	Gastric cancer	Japan		PRJDB5843
70	1177	Gastric cancer	Singapore
71	178	Gastric cancer	Singapore
72	241	Gastric cancer	Singapore
73	428	Gastric cancer	Singapore
74	H30	Gastric cancer	Singapore
75	H9	Gastric cancer	Singapore
76	S380A	Gastric cancer	Singapore
77	S468A	Gastric cancer	Singapore
78	VN0211	Gastric cancer	Vietnam		PRJDB10671
79	VN0212	Gastric cancer	Vietnam		PRJDB10671
80	VN0219	Gastric cancer	Vietnam		PRJDB10671
81	VN0220	Gastric cancer	Vietnam		PRJDB10671
82	VN0223	Gastric cancer	Vietnam		PRJDB10671
83	VN0224	Gastric cancer	Vietnam		PRJDB10671
84	VN0227	Gastric cancer	Vietnam		PRJDB10671
85	VN0229	Gastric cancer	Vietnam		PRJDB10671
86	VN0232	Gastric cancer	Vietnam		PRJDB10671
87	VN0235	Gastric cancer	Vietnam		PRJDB10671
88	VN0240	Gastric cancer	Vietnam		PRJDB10671
89	VN0244	Gastric cancer	Vietnam		PRJDB10671
90	VN0246	Gastric cancer	Vietnam		PRJDB10671
91	VN0264	Gastric cancer	Vietnam		PRJDB10671
92	VN0268	Gastric cancer	Vietnam		PRJDB10671
93	VN0271	Gastric cancer	Vietnam		PRJDB10671
94	VN0272	Gastric cancer	Vietnam		PRJDB10671
95	VN0274	Gastric cancer	Vietnam		PRJDB10671
96	VN0280	Gastric cancer	Vietnam		PRJDB10671
97	VN0283	Gastric cancer	Vietnam		PRJDB10671
98	VN0324	Gastric cancer	Vietnam		PRJDB10671
99	VN0338	Gastric cancer	Vietnam		PRJDB10671
100	VN0352	Gastric cancer	Vietnam		PRJDB10671
101	VN0355	Gastric cancer	Vietnam		PRJDB10671
102	VN0361	Gastric cancer	Vietnam		PRJDB10671
103	VN0363	Gastric cancer	Vietnam		PRJDB10671
104	VN0382	Gastric cancer	Vietnam		PRJDB10671
105	VN0390	Gastric cancer	Vietnam		PRJDB10671
106	VN0401	Gastric cancer	Vietnam		PRJDB10671
107	VN0403	Gastric cancer	Vietnam		PRJDB10671
108	VN0405	Gastric cancer	Vietnam		PRJDB10671
109	VN0406	Gastric cancer	Vietnam		PRJDB10671
110	VN0410	Gastric cancer	Vietnam		PRJDB10671
111	VN0411	Gastric cancer	Vietnam		PRJDB10671
112	VN0418	Gastric cancer	Vietnam		PRJDB10671
113	VN0420	Gastric cancer	Vietnam		PRJDB10671
114	VN0431	Gastric cancer	Vietnam		PRJDB10671
115	VN0434	Gastric cancer	Vietnam		PRJDB10671
116	VN0438	Gastric cancer	Vietnam		PRJDB10671
117	VN0443	Gastric cancer	Vietnam		PRJDB10671
118	VN0448	Gastric cancer	Vietnam		PRJDB10671
119	VN0452	Gastric cancer	Vietnam		PRJDB10671
120	VN0453	Gastric cancer	Vietnam		PRJDB10671
121	VN0464	Gastric cancer	Vietnam		PRJDB10671
122	VN0472	Gastric cancer	Vietnam		PRJDB10671
123	VN0481	Gastric cancer	Vietnam		PRJDB10671
124	VN0484	Gastric cancer	Vietnam		PRJDB10671
125	VN0495	Gastric cancer	Vietnam		PRJDB10671
126	CPY1313	Duodenal ulcer	Japan
127	CPY1662	Duodenal ulcer	Japan
128	CPY3281	Duodenal ulcer	Japan
129	DU1829A	Duodenal ulcer	Japan		PRJDB5843
130	DU1838C	Duodenal ulcer	Japan		PRJDB5843
131	DU1867A	Duodenal ulcer	Japan		PRJDB5843
132	DU1888A	Duodenal ulcer	Japan		PRJDB5843
133	F216	Duodenal ulcer	Japan		PRJDB5843
134	F219	Duodenal ulcer	Japan		PRJDB5843
135	F232	Duodenal ulcer	Japan		PRJDB5843
136	F233	Duodenal ulcer	Japan		PRJDB5843
137	F234	Duodenal ulcer	Japan		PRJDB5843
138	F235	Duodenal ulcer	Japan		PRJDB5843
139	F30	Duodenal ulcer	Japan
140	HP76	Duodenal ulcer	Japan
141	JP0085	Duodenal ulcer	Japan		PRJDB10720
142	JP0086	Duodenal ulcer	Japan		PRJDB10720
143	JP0087	Duodenal ulcer	Japan		PRJDB10720
144	JP0088	Duodenal ulcer	Japan		PRJDB10720
145	JP0089	Duodenal ulcer	Japan		PRJDB10720
146	JP0090	Duodenal ulcer	Japan		PRJDB10720
147	JP0092	Duodenal ulcer	Japan		PRJDB10720
148	JP0093	Duodenal ulcer	Japan		PRJDB10720
149	JP0094	Duodenal ulcer	Japan		PRJDB10720
150	JP0095	Duodenal ulcer	Japan		PRJDB10720
151	JP0096	Duodenal ulcer	Japan		PRJDB10720
152	JP0097	Duodenal ulcer	Japan		PRJDB10720
153	JP0098	Duodenal ulcer	Japan		PRJDB10720
154	JP0099	Duodenal ulcer	Japan		PRJDB10720
155	JP0100	Duodenal ulcer	Japan		PRJDB10720
156	JP0101	Duodenal ulcer	Japan		PRJDB10720
157	JP0103	Duodenal ulcer	Japan		PRJDB10720
158	JP0104	Duodenal ulcer	Japan		PRJDB10720
159	JP0105	Duodenal ulcer	Japan		PRJDB10720
160	JP0106	Duodenal ulcer	Japan		PRJDB10720
161	JP0108	Duodenal ulcer	Japan		PRJDB10720
162	JP0109	Duodenal ulcer	Japan		PRJDB10720
163	JP0110	Duodenal ulcer	Japan		PRJDB10720
164	JP0111	Duodenal ulcer	Japan		PRJDB10720
165	JP0112	Duodenal ulcer	Japan		PRJDB10720
166	JP0113	Duodenal ulcer	Japan		PRJDB10720
167	JP0115	Duodenal ulcer	Japan		PRJDB10720
168	JP0116	Duodenal ulcer	Japan		PRJDB10720
169	JP0117	Duodenal ulcer	Japan		PRJDB10720
170	JP0118	Duodenal ulcer	Japan		PRJDB10720
171	JP0119	Duodenal ulcer	Japan		PRJDB10720
172	JP0120	Duodenal ulcer	Japan		PRJDB10720
173	JP0121	Duodenal ulcer	Japan		PRJDB10720
174	JP0122	Duodenal ulcer	Japan		PRJDB10720
175	JP0123	Duodenal ulcer	Japan		PRJDB10720
176	JP0125	Duodenal ulcer	Japan		PRJDB10720
177	JP0126	Duodenal ulcer	Japan		PRJDB10720
178	JP0128	Duodenal ulcer	Japan		PRJDB10720
179	JP0129	Duodenal ulcer	Japan		PRJDB10720
180	JP0130	Duodenal ulcer	Japan		PRJDB10720
181	JP0131	Duodenal ulcer	Japan		PRJDB10720
182	JP0132	Duodenal ulcer	Japan		PRJDB10720
183	JP0276	Duodenal ulcer	Japan	Oki154	PRJNA215152
184	JP0474	Duodenal ulcer	Japan	Oki828	PRJNA215153
185	JP0492	Duodenal ulcer	Japan	Oki891	PRJNA246665
186	JP0521	Duodenal ulcer	Japan		PRJDB10720
187	JP0524	Duodenal ulcer	Japan		PRJDB10720
188	JP0525	Duodenal ulcer	Japan	Oki1420	PRJNA246666
189	OK103	Duodenal ulcer	Japan		PRJDB5843
190	OK113	Duodenal ulcer	Japan		PRJDB5843
191	OK130	Duodenal ulcer	Japan		PRJDB5843
192	OK134	Duodenal ulcer	Japan		PRJDB5843
193	OK136	Duodenal ulcer	Japan		PRJDB5843
194	OK154	Duodenal ulcer	Japan		PRJDB5843
195	OK168	Duodenal ulcer	Japan		PRJDB5843
196	OK188	Duodenal ulcer	Japan		PRJDB5843
197	OK195	Duodenal ulcer	Japan		PRJDB5843
198	OK828	Duodenal ulcer	Japan		PRJDB5843
199	OK99	Duodenal ulcer	Japan		PRJDB5843
200	51	Duodenal ulcer	SouthKorea
201	VN0511	Duodenal ulcer	Vietnam		PRJDB10671
202	VN0559	Duodenal ulcer	Vietnam		PRJDB10671
203	VN0614	Duodenal ulcer	Vietnam		PRJDB10671
204	VN0638	Duodenal ulcer	Vietnam		PRJDB10671
205	VN0645	Duodenal ulcer	Vietnam		PRJDB10671
206	VN0647	Duodenal ulcer	Vietnam		PRJDB10671
207	VN0664	Duodenal ulcer	Vietnam		PRJDB10671
208	VN0681	Duodenal ulcer	Vietnam		PRJDB10671
209	VN0682	Duodenal ulcer	Vietnam		PRJDB10671
210	VN0754	Duodenal ulcer	Vietnam		PRJDB10671
211	VN0759	Duodenal ulcer	Vietnam		PRJDB10671
212	VN0802	Duodenal ulcer	Vietnam		PRJDB10671
213	VN0899	Duodenal ulcer	Vietnam		PRJDB10671
214	VN0926	Duodenal ulcer	Vietnam		PRJDB10671
215	VN1027	Duodenal ulcer	Vietnam		PRJDB10671
216	VN1163	Duodenal ulcer	Vietnam		PRJDB10671
217	VN1180	Duodenal ulcer	Vietnam		PRJDB10671
218	VN1205	Duodenal ulcer	Vietnam		PRJDB10671
219	VN1217	Duodenal ulcer	Vietnam		PRJDB10671
220	VN1222	Duodenal ulcer	Vietnam		PRJDB10671
221	VN1237	Duodenal ulcer	Vietnam		PRJDB10671
222	VN1240	Duodenal ulcer	Vietnam		PRJDB10671
223	VN1246	Duodenal ulcer	Vietnam		PRJDB10671
224	VN1248	Duodenal ulcer	Vietnam		PRJDB10671
225	VN1258	Duodenal ulcer	Vietnam		PRJDB10671
226	VN1260	Duodenal ulcer	Vietnam		PRJDB10671
227	VN1261	Duodenal ulcer	Vietnam		PRJDB10671
228	VN1262	Duodenal ulcer	Vietnam		PRJDB10671
229	VN1263	Duodenal ulcer	Vietnam		PRJDB10671
230	VN1264	Duodenal ulcer	Vietnam		PRJDB10671
231	VN1266	Duodenal ulcer	Vietnam		PRJDB10671
232	VN1269	Duodenal ulcer	Vietnam		PRJDB10671
233	VN1270	Duodenal ulcer	Vietnam		PRJDB10671
234	VN1272	Duodenal ulcer	Vietnam		PRJDB10671
235	VN1274	Duodenal ulcer	Vietnam		PRJDB10671
236	VN1276	Duodenal ulcer	Vietnam		PRJDB10671
237	VN1279	Duodenal ulcer	Vietnam		PRJDB10671
238	VN1280	Duodenal ulcer	Vietnam		PRJDB10671
239	VN1281	Duodenal ulcer	Vietnam		PRJDB10671
240	TN2GF4	Duodenal ulcer	Japan
